# Supplementary material for: Mechanisms of Antioxidant Resistance in Different Wheat Genotypes under Salt Stress and Hypoxia
Source: Int J Mol Sci. 2023 Nov 28;24(23):16878. doi: 10.3390/ijms242316878 (PMC10707134; doi:10.3390/ijms242316878)
Supplement: Supplementary file 1 [file ijms-24-16878-s001.zip]

Archive with 1 entries (1 files):
- ijms-2700783-supplementary.pdf
